# Supplementary material for: Apple Pomace Compositional Data Highlighting the Proportional Contribution of Polymeric Procyanidins
Source: Molecules. 2023 Jul 18;28(14):5494. doi: 10.3390/molecules28145494 (PMC10384618; doi:10.3390/molecules28145494)
Supplement: Supplementary file 1 [file molecules-28-05494-s001.zip]

Archive with 1 entries (1 files):
- molecules-2304552-supplementary.pdf
